# Supplementary material for: Haplotype-resolved genome assembly and genome-wide association study identifies the candidate gene closely related to sugar content and tuber yield in Solanum tuberosum
Source: Hortic Res. 2025 Apr 10;12(6):uhaf075. doi: 10.1093/hr/uhaf075 (PMC12038253; doi:10.1093/hr/uhaf075)
Supplement: Web_Material_uhaf075 [file web_material_uhaf075.zip]

Archive with 9 entries (9 files):
- Supplementary Fig. S1.tif
- Supplementary Fig. S2.tif
- Supplementary Fig. S3.tif
- Supplementary Fig. S4.tif
- Supplementary Fig. S5.tif
- Supplementary Fig. S6.tif
- Supplementary Fig. S7.tif
- Supplementary figures-new.doc
- Supplementary Tables-new.xls
