# Supplementary material for: Haplotype-resolved genome assembly and genome-wide association study identifies the candidate gene closely related to sugar content and tuber yield in Solanum tuberosum
Source: Hortic Res. 2025 Apr 10;12(6):uhaf075. doi: 10.1093/hr/uhaf075 (PMC12038253; doi:10.1093/hr/uhaf075)
Supplement: Web_Material_uhaf075 [file web_material_uhaf075.zip › Supplementary Tables-new.xls]

## Sheet: S1
Supplementary Table 1: Summary of genome sequencing strategy for 'N8-4'
Sequencing platform /Library Type	Total data (Gb)	Read length (bp)
Illumina	138.54	150bp
PacBio	128.76	-
Hi-C	151.6	-
(a) Illumina paired-end data
Insert size	350bp
	Haplotype 1	Haplotype 2
Number of reads	409716972	95628412
Raw Base (bp)	122915091600	28688523600
Effective Rate(%)	99.25	99.34
Q30 (%)	90.31	91.22
GC (%)	37	37.12

## Sheet: S2
Supplementary Table 2: Characteristics of the assembled 'N8-4' genome with previously reported genomes of DM V6.1.
	Chromosome	Chromosome Size (Mb)	Genetic length (Mb)	Gene number	Gene density (No.gene/Mb)	TE length (Mb)	LTR length (Mb)	TE-DNA length (Mb)	Gaps number	Anchored percentage (%)
Haplotype 1	Chr.01	101.979	18.4003	4028	39.4982	62.7569	53.2785	5.74419	172	/
	Chr.02	56.7722	12.9836	3167	55.7843	31.8827	25.7079	3.5779	85	/
	Chr.03	64.7722	14.0135	3234	49.9288	37.0719	30.4952	3.8915	64	/
	Chr.04	72.0657	12.6954	2765	38.3678	43.8981	37.3571	3.62502	91	/
	Chr.05	66.9281	10.0175	2377	35.5157	43.1374	36.9091	3.59629	162	/
	Chr.06	60.5283	12.1134	2817	46.5402	35.7375	29.4086	3.72541	82	/
	Chr.07	59.1251	10.7836	2361	39.9323	36.0614	30.4765	2.95867	91	/
	Chr.08	55.5228	10.8767	2226	40.0916	32.7745	27.4466	3.37202	54	/
	Chr.09	69.4221	11.4606	2403	34.6143	44.1655	37.645	3.3481	69	/
	Chr.10	60.5725	9.68883	2270	37.4758	38.9624	34.2449	2.78608	70	/
	Chr.11	51.3258	11.0931	2121	41.3242	30.1616	24.775	2.69399	71	/
	Chr.12	75.6177	10.7328	2404	31.7915	50.5056	43.7914	3.74844	104	/
	total	794.632	144.859	32173	/	487.115	411.536	43.0676	1115	95.95
Haplotype 2	Chr.01	94.8546	18.3743	4121	43.4454	49.9359	42.0877	4.34238	143	/
	Chr.02	56.576	13.1564	3306	58.4346	27.5152	22.4996	2.63244	93	/
	Chr.03	63.0471	14.2031	3269	51.8502	31.4841	26.3556	3.06374	61	/
	Chr.04	72.354	12.9934	2912	40.2466	38.7754	33.5036	2.71484	90	/
	Chr.05	64.4503	9.75232	2360	36.6174	36.5808	31.3634	2.66732	121	/
	Chr.06	60.5197	13.2827	2985	49.3228	30.7744	25.7455	2.885	88	/
	Chr.07	56.3711	10.7984	2402	42.6105	29.6868	25.2126	2.28877	95	/
	Chr.08	56.5749	11.3121	2423	42.8282	28.9296	24.3082	2.53524	48	/			1563000000	17960000
	Chr.09	68.9494	11.656	2540	36.8386	38.7811	33.1225	2.68951	69	/				87.0267
	Chr.10	60.0337	9.70634	2340	38.9781	34.3098	30.1521	2.31526	70	/
	Chr.11	53.5348	11.5437	2224	41.5431	28.0313	23.2777	2.07751	88	/			3000000000	11964627
	Chr.12	61.7836	10.3417	2334	37.777	35.3372	30.4112	2.44157	86	/				250.739
	total	769.049	147.121	33216	/	410.142	348.04	32.6536	1052	93.12
DM V6.1	total	741.58	/	/	/	/	/	/	/	98.5

## Sheet: S3
Supplementary Table 3: Comparison in genome assembly quality among potato genomes.
Genome	Total assembly size (Mp)		Contig N50 (Mp)	Scaffold N50 (Mp)	BUSCO	LAI	Ploidy
N8-4	Haplotype 1	828.21	1.47	64.77	0.942	11.62	heterozygous diploid
	Haplotype 2	825.83	1.48	61.78	0.936	11.94
Atlantic1	2447.83		NA	36.9	0.959	/	autotetraploid
C88.v12	3155.39		18.78	59.9	0.9628	/	autotetraploid
Otava3	3174.4		7.1	/	0.973	/	autotetraploid
Q94	2734.08		2.19	46.24	/	/	autotetraploid
DM V6.15	741.6		17.3	59.6	0.929	13.56	doubled monoploid
RH89-039-166	1672		1.74	/	0.97	/	heterozygous diploid
Reference
1. Hoopes, G. et al. Phased, chromosome-scale genome assemblies of tetraploid potato reveal a complex genome, transcriptome, and predicted proteome landscape underpinning genetic diversity. Mol Plant 15, 520-536, doi:10.1016/j.molp.2022.01.003 (2022).
2. Bao, Z. et al. Genome architecture and tetrasomic inheritance of autotetraploid potato. Mol Plant 15, 1211-1226, doi:10.1016/j.molp.2022.06.009 (2022).
3. Sun, H. et al. Chromosome-scale and haplotype-resolved genome assembly of a tetraploid potato cultivar. Nat Genet 54, 342-348, doi:10.1038/s41588-022-01015-0 (2022).
4. Wang, F. et al. The autotetraploid potato genome provides insights into highly heterozygous species. Plant Biotechnol J 20, 1996-2005, doi:10.1111/pbi.13883 (2022).
5. Pham, G. M. et al. Construction of a chromosome-scale long-read reference genome assembly for potato. Gigascience 9, doi:10.1093/gigascience/giaa100 (2020).
6. Zhou, Q. et al. Haplotype-resolved genome analyses of a heterozygous diploid potato. Nature Genetics 52, 1018-1023, doi:10.1038/s41588-020-0699-x (2020).

## Sheet: S4
Supplementary Table 4: Metrics of high confidence genes across sequenced genomes
Species	Gene number	Average transcript length (bp)	Average CDS length (bp)	Average exons per gene	Average exon length (bp)	Average intron length (bp)
Haplotype 1 of 'N8-4'	35280	4018.27	1071.61	4.66	230.09	805.69
Haplotype 2 of 'N8-4'	33868	4066.81	1076.65	4.73	227.67	801.87
DM V6.1	32917	1467.71	1174.58	/	285.35	624.54
Atlantic	114021	1459.22	1191.91	/	274.49	636.08

## Sheet: S5
Supplementary Table 5: Repeat statistics of the N8-4 assembly
Element Category	Haplotype 1		Haplotype 2
	Total length (bp)	Percentage (%)	Total length (bp)	Percentage (%)
SINEs	348347	0.04	272883	0.03
LINEs	25328639	3.06	23268085	2.82
LTRs	427027897	51.57	376199793	45.56
DNA elements	47292026	5.71	36577075	4.43
Unkonwn	17283005	2.09	10688452	1.29
Total	506016106	61.11	442658741	53.61

## Sheet: S6
Supplementary Table 6: Gene function annotation of 'N8-4' genome by using different databases
Database		Annotated Number		Annotated Percent (%) *
		Haplotype 1	Haplotype 2	Haplotype 1	Haplotype 2
Swiss-Prot		26958	26137	76.4	77.2
NR		34389	33128	97.5	97.8
KEGG		25444	24631	72.1	72.7
InterPro		28647	27732	81.2	81.9
GO		19892	19197	56.4	56.7
Pfam		26598	25714	75.4	75.9
All annotated		34418	33148	97.6	97.9
Unannotated		862	720	2.4	2.1

## Sheet: S7
Supplementary Table 7: The primer sequences used in this study
Primer name	Primer sequence (5' to 3')
for amplification of StTST2
TST2-Clone-F	GACTTGTGTGCTACTAGTACTGG
TST2-Clone-R	CGTAGTAAATCCGACAGAAGATACC
for qRT-PCR
qef1α-F	CAAGGATGACCCAGCCAAG
qef1α-R	TTCCTTACCTGAACGCCTGT
qStTST2-F	AAGGACTTGTTGTTGCGATGT
qStTST2-R	ATAGGGCGACGACCAATACT
qStAGPase-F	GCAAAGACGTGATGTTAAACCT
qStAGPase-R	TAAAAGCTAAAATCTGGCACCG
qStGBSS-F	CTTTCACTGCTATAAACGTGGG
qStGBSS-R	GACACAACAAGCTGAACCTAAG
qStSPS-F	GTTCCATTGGATTTATCCTGGC
qStSPS-R	CAAAGTCTTTCTCAACCCTTCG
qActin-F	CTCCTTTGTTGCTGTTGACTAC
qActin-R	GCACAATGTTACCGTACAGATC
qAtAGPase-F	CGTCATCTTTCACGAGCTTATG
qAtAGPase-R	GACATTATGCTCCTCGAACAAC
qAtGBSS-F	AAATTAACTGGATGAAGGCTGC
qAtGBSS-R	AGAGATGAGTTCTTGAGCGTAG
qSUT2-F	TGCACTTGGTTTGCTACTAAAC
qSUT2-R	CCAAGGAGTGCAAAAACGATTA
for CO-IP
StTST2-coip-F	AGAGGACAGGGTACCCGGGGATCCATGTCCCCTATACTAGGTTATTGGAAAATTAAG
StTST2-coip-R	GCAGGGCATGCCTGCAGGTCGACTTATTCATGTTTAGCGATTGCTGCCT
SUT2-coip-F	CATGGGATCCATGGATGCGGTATCGATCAGAGTACCGT
SUT2-coip-R	CATGGTCGACACCAAAATGGAAGCCAGTTGATTTG

## Sheet: S8
Supplementary Table 8: List of 141 tetraploid potato accessions for GWAS
Sample ID	Accession Name	Glucose content (μmol·g-1)	Fructose content (mg·g-1)	Sucrose content (mg·g-1)
S14	unknown7	7.56873	4.06144	9.48248
S15	unknown6	8.02622	3.69716	7.97305
S42	wanshu8	14.7067	5.66658	6.80545
S43	fengshou	7.05321	3.01573	6.51069
S46	kexin4	7.97154	3.52289	7.0477
S51	jinshu4	8.67055	3.59654	8.10465
S54	delta	6.84152	3.33617	4.65039
S61	fita	7.0424	3.24484	7.39091
S63	NDD277-2	7.992	3.70553	8.52063
S80	star	7.51475	3.39787	7.5781
S81	CIP 397012.22	5.92658	3.2907	8.17225
S82	CIP 397039.51	7.50141	3.96628	10.0021
S83	CIP 391931.1	14.2354	4.80438	7.81827
S84	CIP 390478.9	6.34082	3.93832	8.52063
S85	CIP 302428.20	5.62223	3.8302	9.07476
S192	jizhangshu8	6.45586	3.6889	8.86789
S193	jizhanghsu12	8.31514	3.61655	8.20192
S194	zhongshu19	13.818	4.08477	8.30219
S195	helan14	9.06371	3.88447	9.35293
S196	S11-843	9.82968	3.70313	8.25657
S197	tonghsu20	7.65348	3.34709	9.1157
S198	jinshu14	6.8955	3.07474	6.44349
S199	yunanweizhi	11.1199	4.73007	7.88155
S200	sifante	9.09955	3.60985	7.43493
S201	S10-676	8.52156	3.02705	6.18577
S202	S11-1308	8.80468	3.35503	11.8465
S203	S10-783	9.25216	3.15013	6.60172
S204	ningshu15	6.93724	4.24961	7.73766
S205	S10-172	8.67667	2.32852	11.6065
S206	chuanyin12	8.75171	3.19752	6.84967
S207	xisenhuang	6.83479	2.85566	7.07735
S208	jinshu11	7.92872	3.52124	6.99487
S209	unknown5	6.54952	3.39411	8.42246
S210	eshu13	10.072	4.19156	7.34401
S211	yunshu303	11.9507	4.43269	7.35469
S212	S04-5917	8.63581	3.50722	7.58701
S213	tongshu12	6.74103	2.95281	6.03263
S214	heilongjiangxingjia	6.61987	3.43904	7.07907
S215	zhongshu18	6.88816	3.13104	6.961
S216	kangnibeike	11.0164	4.14417	7.64927
S217	unknown4	5.44237	2.27395	5.17787
S218	S10-221	7.36834	3.22459	7.58808
S219	jinshu24	7.98063	3.90619	7.62406
S220	kexin13	6.14857	3.27671	8.34304
S221	longshu11	6.2924	3.81799	8.80494
S222	S11-1306	8.88632	4.16512	7.63547
S223	jinshu13	5.13129	3.30639	7.40601
S224	tongshu29	8.0451	3.6455	7.3981
S225	v8	7.17572	2.80744	6.32523
S226	fujin	6.5856	4.13653	10.2936
S227	gen4	7.20549	4.06927	9.77584
S228	hezuo88	7.11169	3.53224	8.24839
S229	qinghsu10	6.45766	4.0958	9.95533
S230	longshu11	4.85779	2.72376	7.40223
S231	S10-515	8.35066	3.35762	7.19008
S233	unknown3	6.79424	3.56768	7.34729
S234	S10-404-2	4.50205	3.05183	8.08769
S235	xisen	6.05958	3.26637	8.22514
S236	gen3	5.62433	3.17253	7.68145
S237	zihuabai	8.70255	3.83472	8.89714
S238	S11-403	8.34754	4.67902	11.2997
S239	qinghsu9	5.37678	3.01222	6.73342
S240	yanshu	9.26037	4.71168	9.53812
S241	heimeiren	5.16187	2.97329	7.02755
S242	S10-655	6.76677	3.21751	7.53852
S243	S10-1033	4.41535	3.17568	7.84112
S244	xisenhong	13.8116	6.18467	8.41724
S245	zhongxin801	7.25784	3.82156	8.55195
S246	S10-312	5.121	2.90003	7.23851
S247	jizhangshu14	11.7701	4.75533	8.50348
S248	jinshu18	8.12535	3.21067	7.53536
S249	tongshu23	6.30698	2.91761	6.44439
S250	zaodabai	6.48022	2.67219	6.57448
S251	S11-2557	9.22959	4.16805	8.42661
S252	S10-784	8.70371	4.19317	9.66524
S253	longshu6	6.09404	3.18195	6.89635
S254	datongliwaihuang	6.65806	3.34607	8.63658
S255	longshu3	5.75567	3.42922	8.33709
S256	yunshu902	5.98382	3.49905	8.37608
S257	S10-993	5.191	4.26895	9.87104
S258	zhongshu8	7.69753	4.76617	9.81589
S259	unknown2	6.69923	4.8638	10.9622
S260	longshu9	6.30952	3.85652	7.10367
S261	youjin	6.33978	4.89564	11.4873
S262	xingjia2	6.86894	3.3507	8.09361
S263	xisen3	10.1199	4.17715	7.95213
S264	chuanyin2	7.82101	3.68801	8.42351
S265	huasong11	7.42777	3.81001	7.82195
S266	helan317	7.26378	3.93874	9.02763
S267	228	7.95037	4.0978	8.68641
S268	lishu6	5.74424	3.57477	9.91951
S269	zhengshangshu10	5.85064	3.51369	8.0526
S270	atlantic	8.09432	3.55529	8.41353
S271	shanghaiwanshuh15	4.87813	3.13978	7.83934
S272	huasong7	5.46381	3.05717	7.31787
S273	v71	7.98968	3.96627	8.83574
S274	xisen6	6.67196	3.93597	9.22066
S275	kexinxin	8.01943	3.49482	7.11914
S276	v6	7.1891	3.40407	7.11272
S277	newhelan1	7.43275	3.26312	5.93059
S278	jizhangshu14	6.79432	3.4692	8.53065
S279	unknown9	7.29008	3.84614	9.49775
S280	S10-499	8.25101	4.30743	10.9961
S285	z285	6.6611	4.58454	9.68739
S287	z287	8.53342	4.287	9.75313
S289	z289	5.7467	3.48319	8.85818
S290	z290	7.50749	3.93218	10.3272
S291	z291	4.7959	4.30458	9.94146
S292	z292	7.51417	3.64546	8.05597
S301	eshu7	5.86427	3.61011	7.3582
S302	dingshu3	6.3579	3.5421	8.45875
S303	longshu12	8.92956	4.3873	9.22068
S304	dingshu2	5.88622	3.84127	7.95786
S307	longshu13	5.70568	3.39162	7.7068
S309	unknown1	8.36459	4.69259	10.2815
S310	ningshu16	8.02622	4.58919	11.3178
S2_10	(2)10	7.22803	2.95045	8.20841
S2_13	(2)13	7.7407	3.23673	5.70766
S2_14	(2)14	9.54301	3.49721	7.6405
S2_17	(2)17	7.95479	3.12703	8.30948
S2_18	(2)18	5.7682	3.05508	6.83706
S2_2	(2)2	8.08548	3.43479	6.20429
S2_20	(2)20	9.9274	3.78099	5.77181
S2_22	(2)22	6.36742	2.38815	5.41874
S2_24	(2)24	17.8471	6.00096	6.50786
S2_25	(2)25	13.1587	4.9422	8.88573
S2_27	(2)27	8.11071	3.45504	6.82066
S2_28	(2)28	7.58147	3.13415	6.44896
S2_3	(2)3	7.04504	3.11822	7.67686
S2_30	(2)30	9.4334	2.89203	5.37337
S2_4	(2)4	6.67166	3.59802	9.69457
S2_5	(2)5	5.37311	2.85493	6.52846
S2_8	(2)8	5.29946	2.6041	6.49624
SN10	N10	7.56184	3.84614	8.85918
SV7	V7	5.8769	2.95877	6.27189
SV9	V9	6.71236	3.20658	8.40618
SMila	Mila	5.77549	3.13978	8.09445
SNing16	Ning16	7.22332	3.68559	8.04603
SQing9	Qing9	6.10648	3.30309	8.56798
SShi-10-16	Shi-10-16	7.98931	3.24728	7.83428
STianshu12	Tianshu12	6.37332	3.22524	8.75138

## Sheet: S9
Supplementary Table 9: Annotation of genomic variations in 'N8-4' assembly
SNP Category		Number
Upstream		765823
Exonic	Stop gain	6733
	Stop loss	950
	Synonymous	402435
	NonSynonymous	393504
Intronic		2775086
Splicing		2452
Downstream		678060
Upstream/Downstream		81438
Intergenic		12494714
Total		17961859

## Sheet: S10
Supplementary Table 10: Sequencing information for 141 tetraploid potato accessions for GWAS
Sample	Clean_reads	mapped_reads	mapping_rate	Average_depth	Coverage_1X	Coverage_4X
S14	121314460	118080521	0.9733	9.56	0.904	0.712
S15	136684928	133250450	0.9749	10.93	0.9038	0.7545
S192	123037668	119760317	0.9734	9.77	0.8963	0.7241
S193	122962558	120016468	0.976	9.76	0.8996	0.7208
S194	145718718	140987978	0.9675	11.47	0.8892	0.7417
S195	131165296	127328640	0.9707	10.35	0.8901	0.7187
S196	135930248	132449551	0.9744	10.58	0.9068	0.7402
S197	127720678	124812445	0.9772	10.27	0.8961	0.7304
S198	123416736	119026427	0.9644	9.57	0.9133	0.738
S199	123871842	120320282	0.9713	9.59	0.9046	0.7132
S2_10	125100212	121023487	0.9674	9.9	0.8964	0.712
S2_13	123885192	120986170	0.9766	9.68	0.8946	0.7108
S2_14	124514046	120681530	0.9692	9.59	0.904	0.7191
S2_17	124738034	120195316	0.9636	9.77	0.8818	0.691
S2_18	121497342	117399996	0.9663	9.57	0.8862	0.7061
S2_2	124238664	120317824	0.9684	10.14	0.8707	0.7016
S2_20	127504330	124440805	0.976	10.1	0.903	0.7322
S2_22	126564772	123078751	0.9725	9.92	0.8975	0.7107
S2_24	126964498	122947168	0.9684	9.75	0.9167	0.7387
S2_25	123488112	117051212	0.9479	9.5	0.908	0.7434
S2_27	122046054	118109012	0.9677	9.65	0.894	0.7089
S2_28	125861180	122449544	0.9729	9.89	0.9016	0.7211
S2_3	132032040	127846512	0.9683	10.29	0.9109	0.7369
S2_30	122953832	119042863	0.9682	9.39	0.9148	0.7246
S2_4	124012020	120418000	0.971	10.06	0.8613	0.6708
S2_5	132941016	128379075	0.9657	10.33	0.9123	0.7393
S2_8	134093476	130830878	0.9757	10.38	0.9087	0.7548
S200	124351282	120930965	0.9725	9.92	0.8986	0.7274
S201	123668188	120679622	0.9758	9.79	0.8946	0.7146
S202	135160310	130965035	0.969	10.7	0.8843	0.7297
S203	120537696	117644393	0.976	9.34	0.913	0.7203
S204	120256836	117899263	0.9804	8.91	0.9564	0.7654
S205	140127262	136187741	0.9719	11.03	0.8942	0.7457
S206	129222266	125454364	0.9708	10.1	0.8884	0.7087
S207	123789590	120824064	0.976	9.96	0.8886	0.723
S208	140685316	136185145	0.968	10.83	0.9172	0.7429
S209	136018188	130640170	0.9605	10.16	0.9124	0.7421
S210	124141600	120509182	0.9707	9.96	0.8771	0.7018
S211	128115662	124201128	0.9694	10.34	0.89	0.7174
S212	124567512	120538592	0.9677	9.51	0.9076	0.7252
S213	139579106	135137139	0.9682	10.97	0.9008	0.7445
S214	124150036	120816138	0.9731	9.81	0.8914	0.7148
S215	131627388	128014722	0.9726	10.31	0.9033	0.7289
S216	120041186	116562618	0.971	9.57	0.9204	0.7402
S217	128652988	124463261	0.9674	9.94	0.9124	0.7306
S218	126728664	123469272	0.9743	10.02	0.8891	0.7192
S219	124372780	120593130	0.9696	10.01	0.8716	0.6913
S220	123358032	120345201	0.9756	9.7	0.8968	0.7189
S221	124105456	120711868	0.9727	9.95	0.8794	0.7078
S222	125342128	121662682	0.9706	9.89	0.8896	0.7056
S223	129350032	126093545	0.9748	9.95	0.9318	0.7752
S224	124734888	121005903	0.9701	9.41	0.9132	0.7153
S225	126709108	123333101	0.9734	9.94	0.9009	0.7266
S226	123765502	119476201	0.9653	9.62	0.8916	0.7126
S227	127753342	123324323	0.9653	10.06	0.8932	0.7233
S228	126947904	122620026	0.9659	9.88	0.9105	0.7328
S229	126294818	121833066	0.9647	9.71	0.9079	0.7232
S230	128189868	124297741	0.9696	9.87	0.9168	0.7399
S231	129757862	125778960	0.9693	10.25	0.8877	0.72
S233	131312502	127361582	0.9699	10.31	0.9044	0.7274
S234	123664380	120029203	0.9706	9.5	0.919	0.7303
S235	127134206	122762066	0.9656	9.85	0.8812	0.6875
S236	128774940	124454201	0.9664	10.27	0.8851	0.7165
S237	124628888	118642343	0.952	9.5	0.9083	0.7265
S238	120400896	116318361	0.9661	9.3	0.8953	0.7047
S239	128581334	124371989	0.9673	10.1	0.9079	0.7297
S240	132297578	128453173	0.9709	10.45	0.9141	0.7494
S241	125088738	121324596	0.9699	10.23	0.8813	0.7113
S242	128878940	125915054	0.977	9.95	0.9033	0.74
S243	123342814	118514021	0.9609	9.3	0.8898	0.6928
S244	131522404	126978861	0.9655	10.16	0.8807	0.6999
S245	124684830	120808301	0.9689	9.48	0.8964	0.6997
S246	122793532	119269157	0.9713	9.53	0.8813	0.6864
S247	125828128	122312203	0.9721	9.64	0.9044	0.7264
S248	125512676	122374708	0.975	9.76	0.8951	0.7295
S249	121831594	118250178	0.9706	9.57	0.8752	0.687
S250	123064742	118991863	0.9669	9.54	0.8871	0.7061
S251	124002868	120434780	0.9712	9.73	0.8879	0.7066
S252	124082734	120990834	0.9751	9.7	0.8928	0.7104
S253	122420066	118732531	0.9699	9.3	0.9086	0.7249
S254	131502674	127205070	0.9673	10.47	0.8802	0.7162
S255	128556116	124723564	0.9702	10.07	0.8932	0.7113
S256	123932106	120592807	0.9731	9.6	0.8753	0.6882
S257	127017710	123169682	0.9697	9.97	0.8829	0.7015
S258	124560104	121155553	0.9727	9.9	0.8775	0.6978
S259	125989564	122535795	0.9726	10.26	0.8704	0.6903
S260	127872566	124092803	0.9704	10.42	0.8684	0.7057
S261	121663504	118031908	0.9702	9.32	0.887	0.6766
S262	125318226	121433211	0.969	9.88	0.8839	0.7069
S263	124975454	121863904	0.9751	9.83	0.8962	0.7198
S264	128337308	124545690	0.9705	10.14	0.8807	0.6959
S265	129848908	126835271	0.9768	10.29	0.896	0.7243
S266	129957098	126696359	0.9749	10.22	0.8937	0.7453
S267	127950122	124850158	0.9758	9.99	0.8998	0.7282
S268	130819232	127465536	0.9744	10.49	0.8902	0.7235
S269	125879808	123028822	0.9774	9.99	0.8919	0.7249
S270	126956518	122980500	0.9687	9.86	0.8945	0.7202
S271	126976894	124112046	0.9774	9.85	0.8906	0.7194
S272	126405472	122534976	0.9694	9.82	0.8913	0.7087
S273	140920034	136638856	0.9696	11.02	0.8845	0.7289
S274	126086638	122191257	0.9691	9.88	0.8866	0.6928
S275	125384432	121912550	0.9723	9.66	0.9113	0.7314
S276	120770626	117167546	0.9702	9.39	0.8807	0.6865
S277	124499616	121221257	0.9737	9.86	0.8856	0.709
S278	129640902	126135057	0.973	10.07	0.9102	0.745
S279	122924594	119502859	0.9722	9.66	0.8896	0.7038
S280	127546428	123387297	0.9674	10.34	0.8569	0.6899
S285	124067214	120506002	0.9713	9.97	0.8796	0.7066
S287	123210904	118976671	0.9656	9.86	0.8777	0.6995
S289	123435012	119389267	0.9672	10.14	0.8643	0.6985
S290	129631476	126055762	0.9724	10.66	0.8668	0.7091
S291	123772302	120312329	0.972	9.93	0.8738	0.6957
S292	121250494	116638120	0.962	9.79	0.8668	0.6802
S301	124796498	120623666	0.9666	9.33	0.9142	0.7118
S302	123728084	120342772	0.9726	9.51	0.9018	0.7227
S303	124759218	121482819	0.9737	9.45	0.9186	0.7398
S304	124868354	121581104	0.9737	9.71	0.9014	0.7198
S307	128932004	124771801	0.9677	10.05	0.8933	0.7204
S310	126655086	122342953	0.966	9.79	0.8935	0.715
S311	125758876	122311469	0.9726	9.81	0.8938	0.7159
S42	127595510	123856577	0.9707	10.17	0.8938	0.7182
S43	123576682	119640243	0.9681	9.65	0.8961	0.7122
S46	128881058	124146540	0.9633	10.09	0.9025	0.7459
S51	127008120	122930064	0.9679	9.73	0.8975	0.7196
S54	125077660	122067820	0.9759	9.83	0.8986	0.7205
S61	123879958	119671876	0.966	9.94	0.8658	0.6999
S63	129027448	124162881	0.9623	9.98	0.9009	0.7205
S80	127199004	123086696	0.9677	10.03	0.8835	0.7018
S81	135119574	128923041	0.9541	10.52	0.8813	0.7059
S82	124731652	120526277	0.9663	9.64	0.9065	0.7281
S83	129198754	124635438	0.9647	10.35	0.87	0.6914
S84	132853024	128933416	0.9705	10.56	0.9004	0.7425
S85	126721982	122737819	0.9686	9.91	0.9077	0.7391
Smila	124127494	120380927	0.9698	9.39	0.9305	0.7318
SN10	127459132	122977136	0.9648	10	0.8914	0.7293
SNing16	132692860	127858444	0.9636	10.37	0.8986	0.7318
SQing9	130625896	126431307	0.9679	10.21	0.8972	0.7197
SShi-10-16	123141158	120284923	0.9768	9.7	0.9023	0.7093
Stianshu12	127954144	124595368	0.9738	10.28	0.8898	0.7282
SV7	124117444	120657332	0.9721	9.49	0.9113	0.7282
SV9	126716352	93471007	0.7376	7.58	0.8776	0.6423

[truncated: 3 more sheets: S11, S12, S13]
